# Supplementary material for: Meta-analytic approach to the accurate prediction of secreted virulence effectors in gram-negative bacteria
Source: BMC Bioinformatics. 2011 Nov 14;12:442. doi: 10.1186/1471-2105-12-442 (PMC3240867; doi:10.1186/1471-2105-12-442)
Supplement: Additional file 1 — Supp_Table_knownEffector.xls. The list of known effectors for LT2 and DC3000. Known effectors used for assessing prediction accuracy are listed. [file 1471-2105-12-442-S1.XLS]

## Sheet: known effectors for STM
Table. The list of known effectors for serovar Typhimurium LT2
Secretion System	STM-ID	Gene Name	Note
SPI-1	STM1091	sopB
	STM1855	sopE2
	STM2066	sopA
	STM2865	avrA
	STM2882	sipA
	STM2883	sipD
	STM2884	sipC
	STM2885	sipB
	STM2892	invJ
	STM2945	sopD
SPI-2	PSLT037	spvD
	PSLT038	spvC
	PSLT039	spvB
	STM0800	slrP
	STM0972	sopD-2
	STM1051	sseI
	STM1088	pipB
	STM1224	sifA
	STM1393	ssaB
	STM1398	sseB
	STM1400	sseC
	STM1401	sseD
	STM1404	sseF
	STM1405	sseG
	STM1602	sifB
	STM1631	sseJ
	STM1698	steC
	STM2137	sseK-2
	STM2241	sspH2
	STM2287	sseL
	STM2584	gogB
	STM2780	pipB-2
	STM4157	sseK-1
Both/Other/Unknown	STM1026	gtgA	Our recent result (submitted)
	STM1244	pagD
	STM1583	steA
	STM1668	zirS
	STM2614	gogA	Our recent result (submitted)
	STM2868	orgC
	STM2878	sptP

## Sheet: known effectors(PST)
Table.	The list of known effectors for Pseudomonas syringae DC3000
Gene-ID	Gene Name	Definition
PSPTO_0044	hopK1	type III effector HopK1
PSPTO_0061	hopY1	type III effector HopY1
PSPTO_0501	hopU1	type III effector HopU1
PSPTO_0502	hopF2	type III effector HopF2
PSPTO_0588	hopH1	type III effector HopH1
PSPTO_0589	hopC1	type III effector HopC1
PSPTO_0876	hopD1	type III effector HopD1
PSPTO_0877	hopQ1-1	type III effector HopQ1-1
PSPTO_0883	hopR1	type III effector HopR1
PSPTO_1022	hopAM1-1	type III effector HopAM1-1
PSPTO_1370	hopN1	type III effector HopN1
PSPTO_1372	hopAA1-1	type III effector HopAA1-1
PSPTO_1375	hopM1	type III effector HopM1; K13461 effector protein HopM1
PSPTO_1377	avrE1	type III effector protein AvrE1
PSPTO_1406	hopB1	type III effector HopB1
PSPTO_1568	hopAF1	type III effector HopAF1
PSPTO_3087	hopAB2	type III effector HopAB2; K13452 effector protein HopAB [EC:6.3.2.-]
PSPTO_4001	avrPto1	type III effector protein AvrPto1; K13451 type III effector protein AvrPto1
PSPTO_4331	hopE1	type III effector HopE1
PSPTO_4718	hopAA1-2	type III effector HopAA1-2
PSPTO_4720	hopV1	type III effector HopV1
PSPTO_4722	hopAO1	type III effector HopAO1
PSPTO_4727	hopG1	type III effector HopG1
PSPTO_4776	hopI1	type III effector HopI1
PSPTO_5354	hopA1	type III effector HopA1
PSPTOA0012	hopX1	type III effector HopX1
PSPTOA0018	hopO1-1	type III effector HopO1-1
PSPTOA0019	hopT1-1	type III effector HopT1-1
