# Supplementary material for: Meta-analytic approach to the accurate prediction of secreted virulence effectors in gram-negative bacteria
Source: BMC Bioinformatics. 2011 Nov 14;12:442. doi: 10.1186/1471-2105-12-442 (PMC3240867; doi:10.1186/1471-2105-12-442)
Supplement: Additional file 2 — Supp_Table_StatDC3000.xls. Statistics for discrimination features in the model of P. syringae DC3000. Means and standard deviations were estimated for the group of known effectors and the rest of the proteome. [file 1471-2105-12-442-S2.XLS]

## Sheet:  DC3000 stat
Table. Statistics for features in the model of P. syringae DC3000
	P. syringae
	DC3000
	Known		Proteome
	(n=28)		(n=5591)
	Ave	Std	Ave	Std
GC	0.53	±0.05	0.59	±0.04
CAI	0.52	±0.06	0.67	±0.08
N-terminal stability	21.07	±4.67	5.5	±6.55
Molecular Weight	53.22	±43.84	36.18	±30.04
Charge	1	±8.77	-3.28	±11.25
pI	7.75	±1.51	6.93	±1.85
Instability index	42	±6.45	38.56	±10.87
Aliphatic index	76.36	±8.43	94.59	±16.11
Hydropacy	-0.48	±0.22	-0.09	±0.39
dN/dS	0.61	±0.38	0.22	±0.34
Parameters with statistically significant difference between known effectors and the proteome (Student’s t-test, p-value <= 0.05) are shown in bold.
Ave, average; Std, standard deviation.
