# Supplementary material for: Meta-analytic approach to the accurate prediction of secreted virulence effectors in gram-negative bacteria
Source: BMC Bioinformatics. 2011 Nov 14;12:442. doi: 10.1186/1471-2105-12-442 (PMC3240867; doi:10.1186/1471-2105-12-442)
Supplement: Additional file 3 — Supp_Table_CrossPred.xls. Predictive powers for the various combinations of feature values in the DC3000 validation and the LT2-DC3000 cross species validations. To examine the feasibility of our system for another Gram-negative bacteria, the same validation as LT2 was applied to all genes of DC3000. Additionally, cross-species prediction was assessed, e.g. the known effectors of LT2 were used for the training and all the known effectors and non-effectors of DC3000 were used for the test and for the accuracy assessment. [file 1471-2105-12-442-S3.XLS]

## Sheet:  AUCs
Table. Predictive powers for the various combinations of feature values
	DC3000 internal		DC3000 to LT2		LT2 to DC3000
	Average AUC	RANKave	Average AUC	RANKave	Average AUC	RANKave
ALL	0.99145	55.3	0.975928	129.07	0.980049	126.007
ALL-NtermStability	0.985354	89.4643	0.971452	159.505	0.967199	197.886
ALL–CAI	0.990556	60.2929	0.963872	183.477	0.975738	150.146
ALL-ProtParam	0.983614	99.0857	0.975046	132.982	0.983173	108.582
ALL–dN/dS	0.992495	49.4571	0.971467	149.183	0.977935	137.864
ALL-(Charge, pI)	0.990713	59.4357	0.980901	106.638	0.98878	77.2357
Average AUC values are shown for the four sets of validation models. Values in parentheses show the average rank of known effectors for 10 validation sets.
