# Supplementary material for: Meta-analytic approach to the accurate prediction of secreted virulence effectors in gram-negative bacteria
Source: BMC Bioinformatics. 2011 Nov 14;12:442. doi: 10.1186/1471-2105-12-442 (PMC3240867; doi:10.1186/1471-2105-12-442)
Supplement: Additional file 6 — Supp_Table_CoEXP.xls. Coexpression result for known effectors of LT2. Efficacy of the coexpression analysis to reveal the regulatory network of a given gene was assessed by the all known effectors of LT2. [file 1471-2105-12-442-S6.XLS]

## Sheet: coEXP benchmark
Table. Coexpression result for known effectors of LT2.
STM-ID	Gene name	SPI1 average	SPI2 average	SPI1 ranks for 10 validation sets (comma separated, set1,set2…)	SPI2 ranks for 10 validation sets	Regulation
STM0800	slrP	70.5	2266.5	-,-,-,-,-,100,54,50,-,78	-,-,-,-,-,2643,1826,2217,-,2380	SPI1
STM0972	sopD2	708	7.25	672,-,846,-,-,-,-,563,751,-	5,-,11,-,-,-,-,7,6,-	SPI2
STM1026	gtgA2	383.8	490.6	-,-,-,353,-,314,320,-,606,326	-,-,-,326,-,396,478,-,735,518	SPI1
STM1051	sseI	527.429	7.42857	613,593,892,-,-,332,404,-,548,310	11,4,19,-,-,1,1,-,11,5	SPI2
STM1088	pipB	294.5	35.5	675,-,-,-,-,132,152,219,-,-	38,-,-,-,-,36,31,37,-,-	SPI2
STM1091	sopB	14.3333	3607.17	-,11,15,10,-,21,-,-,3,26	-,3332,3872,4067,-,3316,-,-,3796,3260	SPI1
STM1224	sifA	376.333	16	-,352,-,249,482,347,-,566,-,262	-,15,-,13,15,15,-,20,-,18	SPI2
STM1244	pagD	2107	137.286	-,-,1453,1804,2527,1595,2146,2853,-,2371	-,-,53,160,143,70,111,313,-,111	SPI2
STM1393	ssaB	2093.83	69.5	-,-,-,2382,2029,1738,-,2911,1832,1671	-,-,-,11,161,67,-,132,21,25	SPI2
STM1398	sseB	72	25.6667	112,-,106,34,-,64,57,59,-,-	30,-,33,12,-,50,7,22,-,-	SPI2
STM1400	sseC	361	31.4	-,-,137,-,623,155,350,540,-,-	-,-,44,-,32,35,19,27,-,-	SPI2
STM1401	sseD	671.167	14.1667	595,-,347,-,674,561,-,-,1194,656	20,-,16,-,17,7,-,-,19,6	SPI2
STM1404	sseF	884.667	25.3333	1250,585,-,-,819,-,-,-,-,-	36,34,-,-,6,-,-,-,-,-	SPI2
STM1405	sseG	1552.17	67.8333	-,1206,-,1301,-,-,1413,1567,1782,2044	-,50,-,81,-,-,93,48,69,66	SPI2
STM1583	steA	1056.17	924	590,-,1420,-,753,1285,-,-,799,1490	1383,-,941,-,974,907,-,-,768,571	SPI1
STM1602	sifB	1324.29	28.8571	1685,-,-,-,1695,805,1253,1646,1780,406	25,-,-,-,52,21,22,41,13,28	SPI2
STM1631	sseJ	879.5	20.5	-,-,-,-,-,-,1161,-,-,598	-,-,-,-,-,-,20,-,-,21	SPI2
STM1668	zirS	1225.33	1278	757,959,-,-,1676,1417,-,1123,1420,-	1363,1528,-,-,1548,1766,-,669,794,-
STM1698	steC	1204.8	14.6	1278,1075,-,-,1463,-,1569,-,-,639	7,21,-,-,21,-,12,-,-,12	SPI2
STM1855	sopE2	3.66667	749.833	4,9,-,-,2,-,3,2,2,-	428,211,-,-,1610,-,720,1149,381,-	SPI1
STM2066	sopA	6.625	1381.25	9,2,12,3,-,8,5,3,11,-	1883,1446,930,892,-,2847,1346,1095,611,-	SPI1
STM2137	sseK2	488	62	-,265,673,-,742,272,-,-,-,-	-,40,34,-,78,96,-,-,-,-	SPI2
STM2241	sspH2	465	37.1667	586,655,449,316,-,-,429,-,355,-	27,32,30,56,-,-,24,-,54,-	SPI2
STM2287	sseL	290	13	-,522,-,137,257,-,-,244,-,-	-,5,-,19,7,-,-,21,-,-	SPI2
STM2584	gogB	205	68.5	-,154,164,128,-,-,-,-,374,-	-,62,78,71,-,-,-,-,63,-	SPI2
STM2614	gogA	34.3333	419.667	35,-,-,-,32,-,-,-,36,-	281,-,-,-,759,-,-,-,219,-	SPI1
STM2780	pipB2	388	42.3333	-,499,-,343,-,-,-,-,322,-	-,29,-,46,-,-,-,-,52,-	SPI2
STM2865	avrA	19.6667	1373.67	10,-,4,30,18,-,-,19,37,-	1849,-,1572,1737,319,-,-,741,2024,-	SPI1
STM2868	orgC	58.75	3695	-,59,77,59,-,-,-,-,-,40	-,3789,3471,3868,-,-,-,-,-,3652	SPI1
STM2878	sptP	21.7143	2150.14	32,20,5,-,21,25,31,18,-,-	1810,1754,1735,-,2789,2357,1959,2647,-,-	SPI1
STM2882	sipA	4	1787.67	6,-,-,-,-,2,-,4,-,-	1490,-,-,-,-,1494,-,2379,-,-	SPI1
STM2883	sipD	2.75	2255	2,5,2,-,-,-,2,-,-,-	2702,1817,2595,-,-,-,1906,-,-,-	SPI1
STM2884	sipC	2.66667	1896.33	-,3,-,-,-,3,-,-,-,2	-,2252,-,-,-,2010,-,-,-,1427	SPI1
STM2885	sipB	5.25	1615.5	-,-,9,2,6,-,-,-,-,4	-,-,1502,1524,2388,-,-,-,-,1048	SPI1
STM2892	invJ	26.8	2274.8	-,-,-,22,26,-,29,30,-,27	-,-,-,2898,1465,-,2642,2461,-,1908	SPI1
STM2945	sopD	33.3333	2612.67	-,15,-,48,35,-,23,32,47,-	-,2141,-,2546,3298,-,2202,2965,2524,-	SPI1
STM4157	sseK1	325.8	362.8	366,-,428,203,-,-,-,-,194,438	301,-,634,361,-,-,-,-,296,222	SPI2
PSLT037	spvD	910.4	493	1166,758,-,1001,-,1052,575,-,-,-	730,663,-,349,-,347,376,-,-,-
PSLT038	spvC	3251	329.5	-,-,2935,3205,-,-,-,3341,-,3523	-,-,190,249,-,-,-,651,-,228
PSLT039	spvB	124.4	175.4	-,-,84,-,59,-,74,-,152,253	-,-,381,-,43,-,75,-,321,57
SPI1 average and SPI2 average show the average ranking of coexpression analysis. Cells under 300 ranking are colored by pink.
