# Supplementary material for: Meta-analytic approach to the accurate prediction of secreted virulence effectors in gram-negative bacteria
Source: BMC Bioinformatics. 2011 Nov 14;12:442. doi: 10.1186/1471-2105-12-442 (PMC3240867; doi:10.1186/1471-2105-12-442)
Supplement: Additional file 9 — Supp_Table_VirulenceAnnot.xls. References for virulence annotation from high-throughput experiments [file 1471-2105-12-442-S9.XLS]

## Sheet: LIST, Vir. Annot. Refs.
Table.	References for virulence annotation from high through-put experiments
Ref. ID	PMID	[title]
[1]	16518469	Genome-wide screen for Salmonella genes required for long-term systemic infection of the mouse.
[2]	16113260	Microarray-based detection of Salmonella enterica serovar Typhimurium transposon mutants that cannot survive in macrophages and mice.
[3]	15522082	Identification of host-specific colonization factors of Salmonella enterica serovar Typhimurium.
[4]	16339940	Identification of Salmonella gallinarum virulence genes in a chicken infection model using PCR-based signature-tagged mutagenesis.
[5]	19229334	Coordinated regulation of virulence during systemic infection of Salmonella enterica serovar Typhimurium.
[6]	19578432	Analysis of pools of targeted Salmonella deletion mutants identifies novel genes affecting fitness during competitive infection in mice.
[7]	19649318	Comprehensive identification of Salmonella enterica serovar typhimurium genes required for infection of BALB/c mice.
[8]	9632607	At least four percent of the Salmonella typhimurium genome is required for fatal infection of mice.
[9]	19459960	A yeast-based genetic screen for identification of pathogenic Salmonella proteins.
[10]	20300643	Identification of the regulatory logic controlling Salmonella pathoadaptation by the SsrA-SsrB two-component system.
[11]	17921269	Genome-wide screen of Salmonella genes expressed during infection in pigs, using in vivo expression technology.
