# Supplementary material for: Meta-analytic approach to the accurate prediction of secreted virulence effectors in gram-negative bacteria
Source: BMC Bioinformatics. 2011 Nov 14;12:442. doi: 10.1186/1471-2105-12-442 (PMC3240867; doi:10.1186/1471-2105-12-442)
Supplement: Additional file 10 — Supp_Table_GEODataSet.xls. The list of GEO datasets. GEO datasets used for the coexpression analysis of LT2 and DC3000 are listed. [file 1471-2105-12-442-S10.XLS]

## Sheet: GEO datasets(Salmonella)
Table GEO datasets used for the coexpression analysis of LT2
Index	profiling dataset ID (GEO)	Experimental description	Summary	The number of samples
1	GSE11486	Transcriptional profiles of Salmonella typhimurium wt, hfq and smpB mutants in four different growth conditions	S. typhimurium 14028 wt, hfq and smpB were harvested from log phase LB (LBlog); (2), stationary phase LB (LBstat); (3) 4h MgM medium pH 5.0 after resuspension of LB stat culture (MgMshock); and (4) log phase MgM medium pH5.0 after 100fold dilution of an LB stat culture (MgMDil). Total RNA was extracted, cDNA labeled and hybridized to a non-redundant Salmonella whole genome PCR product ORF array.	36
2	GSE10337	IAH Salmonella infected chicken caecal contents	RNA from in vitro grown Salmonella typhimurium is compared with RNA extracted from Salmonella typhimurium from infected chick caecums using a common DNA reference.	8
3	GSE4631	Effect of ppGpp on Salmonella Typhimurium gene expression	The expression profile of an S. Typhimurium mutant strain unable to synthesise ppGpp (relAspoT deletions) was compared to the wild-type strain. The effect of ppGpp on virulence gene expression was studied under 4 different growth conditions that induce virulence gene expression.	32
4	GSE4931	Expression analysis of hns mutant Salmonella	Transcriptome analysis of two independently derived hns mutants compared to an isogenic wild-type Salmonella (strain 14028s - lab ID# WN153). Note: both the wild-type and hns strains carry an additional mutation in the rpoS locus (encoding the stationary phase sigma factor) resulting in a deletion of amino acids 61-65 that diminish its activity.	24
5	GSE1631	14028 time course on non-swarming plates	Salmonella strain 14028, time course, on non-swarming agar plates (1.5%), array were done between reference mRNA (from swarmer cells at 3 hour) and mRNA from various time points on non-swarming plates	39
6	GSE15950	Effect of LacI (lac repressor) on transcription in Salmonella	Salmonella is an important enteric pathogen that causes a spectrum of diseases varying from mild gastroenteritis to life threatening typhoid fever. Salmonella does not have lac operon. However, E. Coli, Salmonella’s close relative, has lac operon. Being an enteric pathogen like E. coli, Salmonella will also benefit from lac operon. Then, why Salmonella has lost lac operon?. To address this questi…	4
7	GSE12866	PreA overexpression in Salmonella typhimurium	Comparisons of overexpression of PreA (in wt or preAB mutant Salmonella) to Salmonella lacking preA or preAB in late log phase growth in LB	12
8	GSE3752	TL2_14028s_M9+arabinose_LibAra_vs_Lib0	Salmonella typhimurium 14028s Transposon library grown in M9 minimal medium (arabinose 0.4%), O/N at 37°C with aeration, compared to the initial library selected on Luria agar plates + kanamycin (50ug/ml), O/N at 37°C	9
9	GSE8985	Effect of hfq-deletion on Salmonella transcriptome	The expression profile of an S. Typhimurium hfq mutant-strain was compared to the parental strain under 2 different growth conditions; early stationary phase and SPI-1 (Salmonella pathogenicity island 1) inducing condition.	12
10	GSE11820	Gene Expression profiling of Salmonella typhimurium Wild Type and HRG Mutant under H2O2 Stress	Objective of the study is to find out the differentially regulated genes in Salmonella typhimurium subjected to H2O2 stress. Gene expression profiling was carried out using Agilent microarray platform.	4
11	GSE9584	Salmonella typhimurium igaA(T191P) and related	We have exploited a spontaneously isolated mutant IgaA(T191P) that is near-maximally activated for the Rcs system, to identify a vast set of genes that respond, and report new regulatory properties of this signaling system in Salmonella enterica serovar Typhimurium. Microarray data show that the Rcs system normally functions as a positive regulator of SPI-2 and other genes important for growth of…	30

## Sheet: GEO datasets(Pseudomonas)
Table GEO datasets used for the coexpression analysis of DC3000
Index	profiling dataset ID (GEO)	Experimental description	Summary	The number of samples
1	GSE15032	The expression profiles of PSPTO_2222 and PSPTO_2222-2223 mutants in MM or KB	PSPTO_2222 and PSPTO_2222-2223 deletions mutants were grown in MM or KB, and their expression profiles were analyzed.	9
2	GSE13500	Iron regulation in P. syringae DC3000	DC3000 cultures were grown under highly controlled conditions and after the addition of iron citrate or sodium citrate to the media. In the cultures supplemented with iron, we found that cell-associated iron increased rapidly while culture densities were not significantly different over 4 hours when compared to cultures with sodium citrate added. Microarray analysis of samples taken from before a…	30
3	GSE6121	lonB mutant [Pseudomonas syringae pv. tomato str. DC3000]	The bacterial Lon protease participates in a variety of biological processes. In Pseudomonas syringae, mutation of lon is known to activate hrpL and a few hrpL-regulated genes in the rich medium. The elevated expression of hrpL and hrpL-regulated genes results from of increased stability of HrpR, the transcriptional activator of hrpL, in the lon mutant. Here we conducted a microarray analysis to …	3
4	GSE4848	Expression profiles of hrpRS- and hrpL- mutants	Pseudomonas syringae pv. tomato DC3000 is a model pathogen infecting tomato and Arabidopsis plants. Genes encoding the type III secretion system and substrate proteins (collectively called TTSS genes) of this bacterium are induced in plants and in minimal medium (MM). The induction of TTSS genes is mediated by HrpL, an alternative sigma factor recognizing the hrp box in the promoter of TTSS genes…	11
