# Supplementary material for: Meta-analytic approach to the accurate prediction of secreted virulence effectors in gram-negative bacteria
Source: BMC Bioinformatics. 2011 Nov 14;12:442. doi: 10.1186/1471-2105-12-442 (PMC3240867; doi:10.1186/1471-2105-12-442)
Supplement: Additional file 11 — Supp_Table_Organisms.xls. List of organisms from KEGG ORGANISMS database used for phylogenetic profiling in SVM analysis [file 1471-2105-12-442-S11.XLS]

## Sheet: Organisms_for_Phylo
Table	The list of KEGG organisms used for the phylogenetic profiling analysis
KEGG organism ID	Definition
hsa	Homo sapiens (human)
ptr	Pan troglodytes (chimpanzee)
mcc	Macaca mulatta (rhesus monkey)
mmu	Mus musculus (mouse)
rno	Rattus norvegicus (rat)
cfa	Canis familiaris (dog)
bta	Bos taurus (cow)
ssc	Sus scrofa (pig)
ecb	Equus caballus (horse)
mdo	Monodelphis domestica (opossum)
oaa	Ornithorhynchus anatinus (platypus)
gga	Gallus gallus (chicken)
tgu	Taeniopygia guttata (zebra finch)
xla	Xenopus laevis (African clawed frog)
xtr	Xenopus tropicalis (western clawed frog)
dre	Danio rerio (zebrafish)
bfo	Branchiostoma floridae (Florida lancelet)
cin	Ciona intestinalis (sea squirt)
spu	Strongylocentrotus purpuratus (purple sea urchin)
dme	Drosophila melanogaster (fruit fly)
dpo	Drosophila pseudoobscura pseudoobscura
dan	Drosophila ananassae
der	Drosophila erecta
dpe	Drosophila persimilis
dse	Drosophila sechellia
dsi	Drosophila simulans
dwi	Drosophila willistoni
dya	Drosophila yakuba
dgr	Drosophila grimshawi
dmo	Drosophila mojavensis
dvi	Drosophila virilis
aga	Anopheles gambiae (mosquito)
aag	Aedes aegypti (yellow fever mosquito)
cqu	Culex quinquefasciatus (southern house mosquito)
ame	Apis mellifera (honey bee)
nvi	Nasonia vitripennis (jewel wasp)
tca	Tribolium castaneum (red flour beetle)
api	Acyrthosiphon pisum (pea aphid)
isc	Ixodes scapularis (black-legged tick)
cel	Caenorhabditis elegans (nematode)
cbr	Caenorhabditis briggsae
bmy	Brugia malayi (filaria)
smm	Schistosoma mansoni
nve	Nematostella vectensis (sea anemone)
hmg	Hydra magnipapillata
tad	Trichoplax adhaerens
ath	Arabidopsis thaliana (thale cress)
pop	Populus trichocarpa (black cottonwood)
rcu	Ricinus communis (castor bean)
vvi	Vitis vinifera (wine grape)
osa	Oryza sativa japonica (Japanese rice)
sbi	Sorghum bicolor (sorghum)
zma	Zea mays (maize)
ppp	Physcomitrella patens subsp. patens
cre	Chlamydomonas reinhardtii
olu	Ostreococcus lucimarinus
cme	Cyanidioschyzon merolae
sce	Saccharomyces cerevisiae (budding yeast)
ago	Ashbya gossypii (Eremothecium gossypii)
kla	Kluyveromyces lactis
lth	Lachancea thermotolerans
dha	Debaryomyces hansenii
pic	Pichia stipitis
ppa	Pichia pastoris
pgu	Pichia guilliermondii
vpo	Vanderwaltozyma polyspora
lel	Lodderomyces elongisporus
zro	Zygosaccharomyces rouxii
cal	Candida albicans
ctp	Candida tropicalis
cdu	Candida dubliniensis
cgr	Candida glabrata
yli	Yarrowia lipolytica
clu	Clavispora lusitaniae
spo	Schizosaccharomyces pombe (fission yeast)
ncr	Neurospora crassa
pan	Podospora anserina
mgr	Magnaporthe grisea
fgr	Fusarium graminearum
ani	Aspergillus nidulans
afm	Aspergillus fumigatus
aor	Aspergillus oryzae
ang	Aspergillus niger
afv	Aspergillus flavus
act	Aspergillus clavatus
pcs	Penicillium chrysogenum
nfi	Neosartorya fischeri
cim	Coccidioides immitis
ure	Uncinocarpus reesii
ssl	Sclerotinia sclerotiorum
bfu	Botryotinia fuckeliana
pno	Phaeosphaeria nodorum
cne	Cryptococcus neoformans JEC21
cnb	Cryptococcus neoformans B-3501A
ppl	Postia placenta
lbc	Laccaria bicolor
mpr	Moniliophthora perniciosa
uma	Ustilago maydis
mgl	Malassezia globosa
ecu	Encephalitozoon cuniculi
mbr	Monosiga brevicollis
ddi	Dictyostelium discoideum (cellular slime mold)
ehi	Entamoeba histolytica
edi	Entamoeba dispar
pfa	Plasmodium falciparum 3D7
pfd	Plasmodium falciparum Dd2
pfh	Plasmodium falciparum HB3
pyo	Plasmodium yoelii
pcb	Plasmodium chabaudi
pbe	Plasmodium berghei
pkn	Plasmodium knowlesi
pvx	Plasmodium vivax
tan	Theileria annulata
tpv	Theileria parva
bbo	Babesia bovis
cpv	Cryptosporidium parvum
cho	Cryptosporidium hominis
tgo	Toxoplasma gondii
tet	Tetrahymena thermophila
ptm	Paramecium tetraurelia
tbr	Trypanosoma brucei
tcr	Trypanosoma cruzi
lma	Leishmania major
lif	Leishmania infantum
lbz	Leishmania braziliensis
gla	Giardia lamblia
tva	Trichomonas vaginalis
pti	Phaeodactylum tricornutum
tps	Thalassiosira pseudonana
eco	Escherichia coli K-12 MG1655
ecj	Escherichia coli K-12 W3110
ecd	Escherichia coli K-12 DH10B
ebw	Escherichia coli K-12 MC4100(MuLac) BW2952
ece	Escherichia coli O157 H7 EDL933 (EHEC)
ecs	Escherichia coli O157 H7 Sakai (EHEC)
ecf	Escherichia coli O157 H7 EC4115 (EHEC)
etw	Escherichia coli O157 H7 TW14359 (EHEC)
ecg	Escherichia coli O127 H6 (EPEC)
ecc	Escherichia coli O6 H1 CFT073 (UPEC)
eci	Escherichia coli UTI89 (UPEC)
ecp	Escherichia coli 536 (UPEC)
ecv	Escherichia coli O1 (APEC)
ecw	Escherichia coli O139 H28 E24377A (ETEC)
ecx	Escherichia coli O9 HS (commensal)
ecm	Escherichia coli SECEC
ecy	Escherichia coli O152 H28 SE11 (commensal)
ecl	Escherichia coli ATCC 8739
eck	Escherichia coli 55989 (EAEC)
ecq	Escherichia coli ED1a
ecr	Escherichia coli IAI1 (commensal)
ect	Escherichia coli O7 K1 IAI39 (ExPEC)
ecz	Escherichia coli O45 K1 S88 (ExPEC)
eum	Escherichia coli O17 K52 H18 UMN026 (ExPEC)
elf	Escherichia coli LF82
ebl	Escherichia coli BL21
ebd	Escherichia coli BL21(DE3)
ebr	Escherichia coli B REL606
eoh	Escherichia coli O103 H2 12009
eoi	Escherichia coli O111 H- 11128
eoj	Escherichia coli O26 H11 11368
efe	Escherichia fergusonii
sty	Salmonella enterica subsp. enterica serovar Typhi CT18
stt	Salmonella enterica subsp. enterica serovar Typhi Ty2
stm	Salmonella enterica subsp. enterica serovar Typhimurium LT2
spt	Salmonella enterica subsp. enterica serovar Paratyphi A ATCC9150
sek	Salmonella enterica subsp. enterica serovar Paratyphi A AKU12601
spq	Salmonella enterica subsp. enterica serovar Paratyphi B
sei	Salmonella enterica subsp. enterica serovar Paratyphi C
sec	Salmonella enterica subsp. enterica serovar Choleraesuis
seh	Salmonella enterica subsp. enterica serovar Heidelberg
see	Salmonella enterica subsp. enterica serovar Newport
sew	Salmonella enterica subsp. enterica serovar Schwarzengrund
sea	Salmonella enterica subsp. enterica serovar Agona
sed	Salmonella enterica subsp. enterica serovar Dublin
seg	Salmonella enterica subsp. enterica serovar Gallinarum
set	Salmonella enterica subsp. enterica serovar Enteritidis
ses	Salmonella enterica subsp. arizonae
ype	Yersinia pestis CO92 (biovar Orientalis)
ypk	Yersinia pestis KIM (biovar Mediaevalis)
ypm	Yersinia pestis Mediaevails (biovar Mediaevalis)
ypa	Yersinia pestis Antiqua (biovar Antiqua)
ypn	Yersinia pestis Nepal516 (biovar Antiqua)
ypg	Yersinia pestis Angola (biovar Antiqua)
ypp	Yersinia pestis Pestoides (biovar Microtus)
yps	Yersinia pseudotuberculosis IP32953
ypi	Yersinia pseudotuberculosis IP31758
ypy	Yersinia pseudotuberculosis YPIII
ypb	Yersinia pseudotuberculosis PB1/+
yen	Yersinia enterocolitica
sfl	Shigella flexneri 301 (serotype 2a)
sfx	Shigella flexneri 2457T (serotype 2a)
sfv	Shigella flexneri 8401 (serotype 5b)
ssn	Shigella sonnei
sbo	Shigella boydii Sb227
sbc	Shigella boydii CDC 3083-94
sdy	Shigella dysenteriae
eca	Erwinia carotovora
pct	Pectobacterium carotovorum
pwa	Pectobacterium wasabiae
eta	Erwinia tasmaniensis
plu	Photorhabdus luminescens
pay	Photorhabdus asymbiotica
buc	Buchnera aphidicola APS
bas	Buchnera aphidicola Sg
bab	Buchnera aphidicola Bp
bcc	Buchnera aphidicola Cc
bap	Buchnera aphidicola 5A
bau	Buchnera aphidicola Tuc7
wbr	Wigglesworthia glossinidia
sgl	Sodalis glossinidius
ent	Enterobacter sp. 638
esa	Enterobacter sakazakii
ctu	Cronobacter turicensis
kpn	Klebsiella pneumoniae
kpe	Klebsiella pneumoniae 342
kpu	Klebsiella pneumoniae NTUH-K2044
kva	Klebsiella variicola
cko	Citrobacter koseri ATCC BAA-895
cro	Citrobacter rodentium
spe	Serratia proteamaculans
pmr	Proteus mirabilis
eic	Edwardsiella ictaluri
etr	Edwardsiella tarda
bfl	Candidatus Blochmannia floridanus
bpn	Candidatus Blochmannia pennsylvanicus
hde	Candidatus Hamiltonella defensa
dda	Dickeya dadantii Ech703
ddc	Dickeya dadantii Ech586
dze	Dickeya zeae
hin	Haemophilus influenzae Rd KW20 (serotype d)
hit	Haemophilus influenzae 86-028NP (nontypeable)
hip	Haemophilus influenzae PittEE
hiq	Haemophilus influenzae PittGG
hdu	Haemophilus ducreyi
hap	Haemophilus parasuis
hso	Haemophilus somnus 129PT
hsm	Haemophilus somnus 2336
pmu	Pasteurella multocida
msu	Mannheimia succiniciproducens
apl	Actinobacillus pleuropneumoniae L20 (serotype 5b)
apj	Actinobacillus pleuropneumoniae JL03 (serotype 3)
apa	Actinobacillus pleuropneumoniae AP76 (serotype 7)
asu	Actinobacillus succinogenes
aap	Aggregatibacter aphrophilus
aat	Aggregatibacter actinomycetemcomitans
xfa	Xylella fastidiosa 9a5c
xft	Xylella fastidiosa Temecula1
xfm	Xylella fastidiosa M12
xfn	Xylella fastidiosa M23
xcc	Xanthomonas campestris pv. campestris ATCC 33913
xcb	Xanthomonas campestris pv. campestris 8004
xca	Xanthomonas campestris pv. campestris B100
xcv	Xanthomonas campestris pv. vesicatoria
xac	Xanthomonas axonopodis
xoo	Xanthomonas oryzae KACC10331
xom	Xanthomonas oryzae MAFF311018
xop	Xanthomonas oryzae PXO99A
xal	Xanthomonas albilineans
sml	Stenotrophomonas maltophilia K279a
smt	Stenotrophomonas maltophilia R551-3
vch	Vibrio cholerae O1
vco	Vibrio cholerae O395
vcm	Vibrio cholerae M66-2
vcj	Vibrio cholerae MJ-1236
vvu	Vibrio vulnificus CMCP6
vvy	Vibrio vulnificus YJ016
vpa	Vibrio parahaemolyticus
vha	Vibrio harveyi
vsp	Vibrio splendidus
vex	Vibrio sp. Ex25
vfi	Vibrio fischeri
vfm	Vibrio fischeri MJ11
vsa	Aliivibrio salmonicida LFI1238
ppr	Photobacterium profundum
pae	Pseudomonas aeruginosa PAO1
pau	Pseudomonas aeruginosa UCBPP-PA14
pap	Pseudomonas aeruginosa PA7
pag	Pseudomonas aeruginosa LESB58
ppu	Pseudomonas putida KT2440
ppf	Pseudomonas putida F1
ppg	Pseudomonas putida GB-1
ppw	Pseudomonas putida W619
pst	Pseudomonas syringae pv. tomato DC3000
psb	Pseudomonas syringae pv. syringae B728a
psp	Pseudomonas syringae pv. phaseolicola 1448A
pfl	Pseudomonas fluorescens Pf-5
pfo	Pseudomonas fluorescens Pf0-1
pfs	Pseudomonas fluorescens SBW25
pen	Pseudomonas entomophila
pmy	Pseudomonas mendocina
psa	Pseudomonas stutzeri
cja	Cellvibrio japonicus
avn	Azotobacter vinelandii
par	Psychrobacter arcticum
pcr	Psychrobacter cryohalolentis
prw	Psychrobacter sp. PRwf-1
aci	Acinetobacter sp. ADP1
acb	Acinetobacter baumannii ATCC 17978
abm	Acinetobacter baumannii SDF
aby	Acinetobacter baumannii AYE
abc	Acinetobacter baumannii ACICU
abn	Acinetobacter baumannii AB0057
abb	Acinetobacter baumannii AB307-0294
son	Shewanella oneidensis
sdn	Shewanella denitrificans
sfr	Shewanella frigidimarina
saz	Shewanella amazonensis
sbl	Shewanella baltica OS155
sbm	Shewanella baltica OS185
sbn	Shewanella baltica OS195
sbp	Shewanella baltica OS223
slo	Shewanella loihica
spc	Shewanella putrefaciens
sse	Shewanella sediminis
spl	Shewanella pealeana
she	Shewanella sp. MR-4
shm	Shewanella sp. MR-7
shn	Shewanella sp. ANA-3
shw	Shewanella sp. W3-18-1
shl	Shewanella halifaxensis
swd	Shewanella woodyi ATCC 51908
swp	Shewanella piezotolerans WP3
ilo	Idiomarina loihiensis
cps	Colwellia psychrerythraea
pha	Pseudoalteromonas haloplanktis
pat	Pseudoalteromonas atlantica
sde	Saccharophagus degradans
maq	Marinobacter aquaeolei
amc	Alteromonas macleodii
pin	Psychromonas ingrahamii
ttu	Teredinibacter turnerae
cbu	Coxiella burnetii RSA 493
cbs	Coxiella burnetii RSA 331
cbd	Coxiella burnetii Dugway 5J108-111
cbg	Coxiella burnetii CbuG_Q212
cbc	Coxiella burnetii CbuK_Q154
lpn	Legionella pneumophila Philadelphia 1
lpf	Legionella pneumophila Lens
lpp	Legionella pneumophila Paris
lpc	Legionella pneumophila Corby
mca	Methylococcus capsulatus
ftu	Francisella tularensis subsp. tularensis SCHU S4
ftf	Francisella tularensis subsp. tularensis FSC 198
ftw	Francisella tularensis subsp. tularensis WY96-3418
ftl	Francisella tularensis subsp. holarctica LVS
fth	Francisella tularensis subsp. holarctica OSU18
fta	Francisella tularensis subsp. holarctica FTNF002-00
ftm	Francisella tularensis subsp. mediasiatica FSC147
ftn	Francisella novicida U112
fph	Francisella philomiragia
tcx	Thiomicrospira crunogena
noc	Nitrosococcus oceani
alv	Allochromatium vinosum
aeh	Alkalilimnicola ehrlichei
hha	Halorhodospira halophila
tgr	Thioalkalivibrio sp. HL-EbGR7
hna	Halothiobacillus neapolitanus
hch	Hahella chejuensis
csa	Chromohalobacter salexigens
abo	Alcanivorax borkumensis
mmw	Marinomonas sp. MWYL1
aha	Aeromonas hydrophila
asa	Aeromonas salmonicida
tau	Tolumonas auensis
dno	Dichelobacter nodosus
afe	Acidithiobacillus ferrooxidans ATCC 53993
afr	Acidithiobacillus ferrooxidans ATCC 23270
bci	Baumannia cicadellinicola
crp	Candidatus Carsonella ruddii
rma	Candidatus Ruthia magnifica
vok	Candidatus Vesicomyosocius okutanii
kko	Kangiella koreensis
nma	Neisseria meningitidis Z2491 (serogroup A)
nme	Neisseria meningitidis MC58 (serogroup B)
nmc	Neisseria meningitidis FAM18 (serogroup C)
nmn	Neisseria meningitidis 053442 (serogroup C)
nmi	Neisseria meningitidis alpha14
ngo	Neisseria gonorrhoeae FA 1090
ngk	Neisseria gonorrhoeae NCCP11945
cvi	Chromobacterium violaceum
lhk	Laribacter hongkongensis
rso	Ralstonia solanacearum
rpi	Ralstonia pickettii 12J
rpf	Ralstonia pickettii 12D
reu	Ralstonia eutropha JMP134
reh	Ralstonia eutropha H16
rme	Ralstonia metallidurans
cti	Cupriavidus taiwanensis
bma	Burkholderia mallei ATCC 23344
bmv	Burkholderia mallei SAVP1
bml	Burkholderia mallei NCTC 10229
bmn	Burkholderia mallei NCTC 10247
bps	Burkholderia pseudomallei K96243
bpm	Burkholderia pseudomallei 1710b
bpl	Burkholderia pseudomallei 1106a
bpd	Burkholderia pseudomallei 668
bpr	Burkholderia pseudomallei MSHR346
bte	Burkholderia thailandensis
bvi	Burkholderia vietnamiensis
bur	Burkholderia sp. 383
bcn	Burkholderia cenocepacia AU1054
bch	Burkholderia cenocepacia HI2424
bcm	Burkholderia cenocepacia MC0-3
bcj	Burkholderia cenocepacia J2315
bam	Burkholderia cepacia
bac	Burkholderia ambifaria MC40-6
bmu	Burkholderia multivorans ATCC 17616 (JGI)
bmj	Burkholderia multivorans ATCC 17616 (Tohoku)
bxe	Burkholderia xenovorans
bph	Burkholderia phymatum
bpy	Burkholderia phytofirmans
bgl	Burkholderia glumae
pnu	Polynucleobacter sp. QLW-P1DMWA-1
pne	Polynucleobacter necessarius
bpe	Bordetella pertussis
bpa	Bordetella parapertussis
bbr	Bordetella bronchiseptica
bpt	Bordetella petrii
bav	Bordetella avium
rfr	Rhodoferax ferrireducens
pol	Polaromonas sp. JS666
pna	Polaromonas naphthalenivorans
aav	Acidovorax avenae
ajs	Acidovorax sp. JS42
dia	Acidovorax ebreus
vei	Verminephrobacter eiseniae
dac	Delftia acidovorans
vap	Variovorax paradoxus
ctt	Comamonas testosteroni
mpt	Methylibium petroleiphilum
har	Herminiimonas arsenicoxydans
mms	Minibacterium massiliensis
lch	Leptothrix cholodnii
neu	Nitrosomonas europaea
net	Nitrosomonas eutropha
nmu	Nitrosospira multiformis
eba	Aromatoleum aromaticum EbN1
azo	Azoarcus sp. BH72
dar	Dechloromonas aromatica
tmz	Thauera sp. MZ1T
tbd	Thiobacillus denitrificans
mfa	Methylobacillus flagellatus
mmb	Methylotenera mobilis
mei	Methylovorus sp. SIP3-4
app	Accumulibacter phosphatis
hpy	Helicobacter pylori 26695
hpj	Helicobacter pylori J99
hpa	Helicobacter pylori HPAG1
hps	Helicobacter pylori Shi470
hpg	Helicobacter pylori G27
hpp	Helicobacter pylori P12
hpb	Helicobacter pylori B38
hhe	Helicobacter hepaticus
hac	Helicobacter acinonychis
wsu	Wolinella succinogenes
tdn	Sulfurimonas denitrificans
cje	Campylobacter jejuni NCTC11168
cjr	Campylobacter jejuni RM1221
cjj	Campylobacter jejuni 81-176
cju	Campylobacter jejuni 81116
cjd	Campylobacter jejuni subsp. doylei 269.97
cff	Campylobacter fetus
ccv	Campylobacter curvus
cha	Campylobacter hominis ATCC BAA-381
cco	Campylobacter concisus 13826
cla	Campylobacter lari
abu	Arcobacter butzleri
sdl	Sulfurospirillum deleyianum
nis	Nitratiruptor sp. SB155-2
sun	Sulfurovum sp. NBC37-1
nam	Nautilia profundicola
gsu	Geobacter sulfurreducens
gme	Geobacter metallireducens
gur	Geobacter uraniumreducens
glo	Geobacter lovleyi
gbm	Geobacter bemidjiensis
geo	Geobacter sp. FRC-32
gem	Geobacter sp. M21
pca	Pelobacter carbinolicus
ppd	Pelobacter propionicus
dvu	Desulfovibrio vulgaris Hildenborough
dvl	Desulfovibrio vulgaris DP4
dvm	Desulfovibrio vulgaris Miyazaki F
dde	Desulfovibrio desulfuricans G20
dds	Desulfovibrio desulfuricans ATCC 27774
dma	Desulfovibrio magneticus
dsa	Desulfovibrio salexigens
lip	Lawsonia intracellularis
dba	Desulfomicrobium baculatum
drt	Desulfohalobium retbaense
bba	Bdellovibrio bacteriovorus
dps	Desulfotalea psychrophila
dol	Desulfococcus oleovorans
dal	Desulfatibacillum alkenivorans
dat	Desulfobacterium autotrophicum
ade	Anaeromyxobacter dehalogenans 2CP-C
acp	Anaeromyxobacter dehalogenans 2CP-1
afw	Anaeromyxobacter sp. Fw109-5
ank	Anaeromyxobacter sp. K
mxa	Myxococcus xanthus
scl	Sorangium cellulosum
hoh	Haliangium ochraceum
sat	Syntrophus aciditrophicus
sfu	Syntrophobacter fumaroxidans
rpr	Rickettsia prowazekii
rty	Rickettsia typhi
rcm	Rickettsia canadensis
rco	Rickettsia conorii
rfe	Rickettsia felis
rak	Rickettsia akari
rri	Rickettsia rickettsii Sheila Smith
rrj	Rickettsia rickettsii Iowa
rms	Rickettsia massiliae
rpk	Rickettsia peacockii
raf	Rickettsia africae
rbe	Rickettsia bellii RML369-C
rbo	Rickettsia bellii OSU 85-389
ots	Orientia tsutsugamushi Boryong
ott	Orientia tsutsugamushi Ikeda
wol	Wolbachia wMel
wbm	Wolbachia wBm
wri	Wolbachia sp. wRi
wpi	Wolbachia pipientis
ama	Anaplasma marginale St. Maries
amf	Anaplasma marginale Florida
acn	Anaplasma centrale
aph	Anaplasma phagocytophilum
eru	Ehrlichia ruminantium Welgevonden (South Africa)
erw	Ehrlichia ruminantium Welgevonden (France)
erg	Ehrlichia ruminantium Gardel
ecn	Ehrlichia canis
ech	Ehrlichia chaffeensis
nse	Neorickettsia sennetsu
nri	Neorickettsia risticii
pub	Candidatus Pelagibacter ubique
mlo	Mesorhizobium loti
mes	Mesorhizobium sp. BNC1
pla	Parvibaculum lavamentivorans
sme	Sinorhizobium meliloti
smd	Sinorhizobium medicae
atu	Agrobacterium tumefaciens C58
atc	Agrobacterium tumefaciens C58 (Cereon)
ara	Agrobacterium radiobacter K84
avi	Agrobacterium vitis S4
ret	Rhizobium etli CFN 42
rec	Rhizobium etli CIAT 652
rle	Rhizobium leguminosarum
rlt	Rhizobium leguminosarum bv. trifolii WSM2304
rlg	Rhizobium leguminosarum bv. trifolii WSM1325
rhi	Rhizobium sp. NGR234
las	Candidatus Liberibacter asiaticus
bme	Brucella melitensis 16M
bmi	Brucella melitensis ATCC 23457
bmf	Brucella melitensis biovar Abortus
bmb	Brucella abortus 9-941
bmc	Brucella abortus S19
bms	Brucella suis 1330
bmt	Brucella suis ATCC 23445
bov	Brucella ovis
bcs	Brucella canis
bmr	Brucella microti
oan	Ochrobactrum anthropi
bja	Bradyrhizobium japonicum
bra	Bradyrhizobium sp. ORS278
bbt	Bradyrhizobium sp. BTAi1
rpa	Rhodopseudomonas palustris CGA009
rpb	Rhodopseudomonas palustris HaA2
rpc	Rhodopseudomonas palustris BisB18
rpd	Rhodopseudomonas palustris BisB5
rpe	Rhodopseudomonas palustris BisA53
rpt	Rhodopseudomonas palustris TIE-1
nwi	Nitrobacter winogradskyi
nha	Nitrobacter hamburgensis
oca	Oligotropha carboxidovorans
bhe	Bartonella henselae
bqu	Bartonella quintana
bbk	Bartonella bacilliformis
btr	Bartonella tribocorum
bgr	Bartonella grahamii
xau	Xanthobacter autotrophicus
azc	Azorhizobium caulinodans
mex	Methylobacterium extorquens
mea	Methylobacterium extorquens AM1
mdi	Methylobacterium extorquens DM4
mrd	Methylobacterium radiotolerans
met	Methylobacterium sp. 4-46
mpo	Methylobacterium populi
mch	Methylobacterium chloromethanicum
mno	Methylobacterium nodulans
bid	Beijerinckia indica
msl	Methylocella silvestris
hci	Candidatus Hodgkinia cicadicola
ccr	Caulobacter crescentus CB15
ccs	Caulobacter crescentus NA1000
cak	Caulobacter sp. K31
pzu	Phenylobacterium zucineum
sil	Silicibacter pomeroyi
sit	Silicibacter sp. TM1040
rsp	Rhodobacter sphaeroides 2.4.1
rsh	Rhodobacter sphaeroides ATCC 17029
rsq	Rhodobacter sphaeroides ATCC 17025
rsk	Rhodobacter sphaeroides KD131
jan	Jannaschia sp. CCS1
rde	Roseobacter denitrificans
pde	Paracoccus denitrificans
dsh	Dinoroseobacter shibae
mmr	Maricaulis maris
hne	Hyphomonas neptunium
hba	Hirschia baltica
zmo	Zymomonas mobilis
zmn	Zymomonas mobilis subsp. mobilis NCIMB 11163
nar	Novosphingobium aromaticivorans
sal	Sphingopyxis alaskensis
swi	Sphingomonas wittichii
eli	Erythrobacter litoralis
gox	Gluconobacter oxydans
gbe	Granulobacter bethesdensis
acr	Acidiphilium cryptum JF-5
gdi	Gluconacetobacter diazotrophicus PAl 5 (Brazil)
gdj	Gluconacetobacter diazotrophicus PAl 5 (JGI)
apt	Acetobacter pasteurianus
rru	Rhodospirillum rubrum
rce	Rhodospirillum centenum
mag	Magnetospirillum magneticum
azl	Azospirillum sp. B510
mgm	Magnetococcus sp. MC-1
bsu	Bacillus subtilis
bha	Bacillus halodurans
ban	Bacillus anthracis Ames
bar	Bacillus anthracis Ames 0581
baa	Bacillus anthracis A2012
bat	Bacillus anthracis Sterne
bah	Bacillus anthracis CDC 684
bai	Bacillus anthracis A0248
bce	Bacillus cereus ATCC 14579
bca	Bacillus cereus ATCC 10987
bcz	Bacillus cereus ZK
bcr	Bacillus cereus AH187
bcb	Bacillus cereus B4264
bcu	Bacillus cereus AH820
bcg	Bacillus cereus G9842
bcq	Bacillus cereus Q1
bcx	Bacillus cereus 03BB102
bcy	Bacillus cytotoxis NVH 391-98
btk	Bacillus thuringiensis 97-27
btl	Bacillus thuringiensis Al Hakam
bwe	Bacillus weihenstephanensis
bli	Bacillus licheniformis ATCC 14580
bld	Bacillus licheniformis DSM13
bcl	Bacillus clausii
bay	Bacillus amyloliquefaciens
bpu	Bacillus pumilus
bpf	Bacillus pseudofirmus
oih	Oceanobacillus iheyensis
gka	Geobacillus kaustophilus
gtn	Geobacillus thermodenitrificans
gwc	Geobacillus sp. WCH70
gym	Geobacillus sp. Y412MC10
gyc	Geobacillus sp. Y412MC61
afl	Anoxybacillus flavithermus
sau	Staphylococcus aureus N315 (MRSA/VSSA)
sav	Staphylococcus aureus Mu50 (MRSA/VISA)
saw	Staphylococcus aureus Mu3 (MRSA/hetero-VISA)
sah	Staphylococcus aureus JH1 (MRSA/VSSA)
saj	Staphylococcus aureus JH9 (MRSA/VRSA)
sam	Staphylococcus aureus MW2 (CA-MRSA)
sas	Staphylococcus aureus MSSA476 (MSSA)
sar	Staphylococcus aureus MRSA252 (MRSA)
sac	Staphylococcus aureus COL (MRSA)
sax	Staphylococcus aureus USA300_TCH1516 (CA-MSSA)
saa	Staphylococcus aureus USA300_FPR3757 (CA-MRSA)
sao	Staphylococcus aureus NCTC8325
sae	Staphylococcus aureus Newman
sad	Staphylococcus aureus ED98
sab	Staphylococcus aureus RF122
sep	Staphylococcus epidermidis ATCC 12228
ser	Staphylococcus epidermidis RP62A
sha	Staphylococcus haemolyticus
ssp	Staphylococcus saprophyticus
sca	Staphylococcus carnosus
lmo	Listeria monocytogenes EGD-e
lmf	Listeria monocytogenes F2365
lmh	Listeria monocytogenes HCC23
lmc	Listeria monocytogenes Clip81459
lmn	Listeria monocytogenes 08-5578
lmy	Listeria monocytogenes 08-5923
lin	Listeria innocua
lwe	Listeria welshimeri SLCC5334
lsp	Lysinibacillus sphaericus
esi	Exiguobacterium sibiricum
eat	Exiguobacterium sp. AT1b
mcl	Macrococcus caseolyticus
bbe	Brevibacillus brevis
pjd	Paenibacillus sp. JDR-2
aac	Alicyclobacillus acidocaldarius
lla	Lactococcus lactis subsp. lactis IL1403
llk	Lactococcus lactis subsp. lactis KF147
llc	Lactococcus lactis subsp. cremoris SK11
llm	Lactococcus lactis subsp. cremoris MG1363
spy	Streptococcus pyogenes SF370 (serotype M1)
spz	Streptococcus pyogenes MGAS5005 (serotype M1)
spm	Streptococcus pyogenes MGAS8232 (serotype M18)
spg	Streptococcus pyogenes MGAS315 (serotype M3)
sps	Streptococcus pyogenes SSI-1 (serotype M3)
sph	Streptococcus pyogenes MGAS10270 (serotype M2)
spi	Streptococcus pyogenes MGAS10750 (serotype M4)
spj	Streptococcus pyogenes MGAS2096 (serotype M12)
spk	Streptococcus pyogenes MGAS9429 (serotype M12)
spf	Streptococcus pyogenes Manfredo (serotype M5)
spa	Streptococcus pyogenes MGAS10394 (serotype M6)
spb	Streptococcus pyogenes MGAS6180 (serotype M28)
soz	Streptococcus pyogenes NZ131 (serotype M49)
spn	Streptococcus pneumoniae TIGR4 (virulent serotype 4)
spd	Streptococcus pneumoniae D39 (virulent serotype 2)
spr	Streptococcus pneumoniae R6 (avirulent)
spw	Streptococcus pneumoniae CGSP14 (serotype 14)
spx	Streptococcus pneumoniae G54 (serotype 19F)
sne	Streptococcus pneumoniae ATCC 700669 (serotype 23F ST81 lineage)
spv	Streptococcus pneumoniae Hungary19A 6
snm	Streptococcus pneumoniae 70585
sjj	Streptococcus pneumoniae JJA
spp	Streptococcus pneumoniae P1031
snt	Streptococcus pneumoniae Taiwan19F-14
sag	Streptococcus agalactiae 2603 (serotype V)
san	Streptococcus agalactiae NEM316 (serotype III)
sak	Streptococcus agalactiae A909 (serotype Ia)
smu	Streptococcus mutans UA159
stc	Streptococcus thermophilus CNRZ1066
stl	Streptococcus thermophilus LMG18311
ste	Streptococcus thermophilus LMD-9
ssa	Streptococcus sanguinis
ssu	Streptococcus suis 05ZYH33
ssv	Streptococcus suis 98HAH33
ssb	Streptococcus suis BM407
ssi	Streptococcus suis P1/7
sss	Streptococcus suis SC84
sgo	Streptococcus gordonii
seq	Streptococcus equi subsp. zooepidemicus H70
sez	Streptococcus equi subsp. zooepidemicus MGCS10565
seu	Streptococcus equi subsp. equi 4047
sub	Streptococcus uberis
sds	Streptococcus dysgalactiae
sga	Streptococcus gallolyticus
smb	Streptococcus mitis B6
lpl	Lactobacillus plantarum WCFS1
lpj	Lactobacillus plantarum JDM1
ljo	Lactobacillus johnsonii NCC 533
ljf	Lactobacillus johnsonii FI9785
lac	Lactobacillus acidophilus
lsa	Lactobacillus sakei
lsl	Lactobacillus salivarius
ldb	Lactobacillus delbrueckii ATCC 11842
lbu	Lactobacillus delbrueckii ATCC BAA-365
lbr	Lactobacillus brevis
lca	Lactobacillus casei ATCC 334
lcb	Lactobacillus casei BL23
lga	Lactobacillus gasseri
lre	Lactobacillus reuteri DSM 20016
lrf	Lactobacillus reuteri JCM 1112
lhe	Lactobacillus helveticus
lfe	Lactobacillus fermentum
lrh	Lactobacillus rhamnosus
lrl	Lactobacillus rhamnosus Lc 705
ppe	Pediococcus pentosaceus
efa	Enterococcus faecalis
ooe	Oenococcus oeni
lme	Leuconostoc mesenteroides
lci	Leuconostoc citreum
cac	Clostridium acetobutylicum
cpe	Clostridium perfringens 13
cpf	Clostridium perfringens ATCC 13124
cpr	Clostridium perfringens SM101
ctc	Clostridium tetani E88
cno	Clostridium novyi
cth	Clostridium thermocellum
cdf	Clostridium difficile 630
cdc	Clostridium difficile CD196
cdl	Clostridium difficile R20291
cbo	Clostridium botulinum A ATCC 3502
cba	Clostridium botulinum A ATCC 19397
cbh	Clostridium botulinum A Hall
cby	Clostridium botulinum A2
cbl	Clostridium botulinum A3 Loch Maree
cbk	Clostridium botulinum B Eklund 17B
cbb	Clostridium botulinum B1 Okra
cbi	Clostridium botulinum Ba4
cbt	Clostridium botulinum E3
cbf	Clostridium botulinum F Langeland
cbe	Clostridium beijerinckii
ckl	Clostridium kluyveri DSM 555
ckr	Clostridium kluyveri NBRC 12016
cpy	Clostridium phytofermentans
cce	Clostridium cellulolyticum
amt	Alkaliphilus metalliredigens
aoe	Alkaliphilus oremlandii
sth	Symbiobacterium thermophilum
swo	Syntrophomonas wolfei
vpr	Veillonella parvula
afn	Acidaminococcus fermentans
ate	Anaerocellum thermophilum
dsy	Desulfitobacterium hafniense Y51
dhd	Desulfitobacterium hafniense DCB-2
drm	Desulfotomaculum reducens
dae	Desulfotomaculum acetoxidans
pth	Pelotomaculum thermopropionicum
dau	Candidatus Desulforudis audaxviator
hmo	Heliobacterium modesticaldum
fma	Finegoldia magna
apr	Anaerococcus prevotii
eel	Eubacterium eligens
ere	Eubacterium rectale
tte	Thermoanaerobacter tengcongensis
tex	Thermoanaerobacter sp. X514
tpd	Thermoanaerobacter pseudethanolicus
chy	Carboxydothermus hydrogenoformans
mta	Moorella thermoacetica
adg	Ammonifex degensii
csc	Caldicellulosiruptor saccharolyticus
cpo	Coprothermobacter proteolyticus
nth	Natranaerobius thermophilus
hor	Halothermothrix orenii
mge	Mycoplasma genitalium
mpn	Mycoplasma pneumoniae
mpu	Mycoplasma pulmonis
mpe	Mycoplasma penetrans
mga	Mycoplasma gallisepticum
mmy	Mycoplasma mycoides
mmo	Mycoplasma mobile
mhy	Mycoplasma hyopneumoniae 232
mhj	Mycoplasma hyopneumoniae J
mhp	Mycoplasma hyopneumoniae 7448
msy	Mycoplasma synoviae
mcp	Mycoplasma capricolum
maa	Mycoplasma agalactiae PG2
mat	Mycoplasma arthritidis
mco	Mycoplasma conjunctivae
mho	Mycoplasma hominis
uur	Ureaplasma parvum serovar 3 ATCC 700970
upa	Ureaplasma parvum serovar 3 ATCC 27815
uue	Ureaplasma urealyticum serovar 10 ATCC 33699
poy	Phytoplasma OY
ayw	Phytoplasma AYWB
pml	Candidatus Phytoplasma mali
pal	Candidatus Phytoplasma australiense
acl	Acholeplasma laidlawii
mfl	Mesoplasma florum
mtu	Mycobacterium tuberculosis H37Rv
mtc	Mycobacterium tuberculosis CDC1551
mra	Mycobacterium tuberculosis H37Ra
mtf	Mycobacterium tuberculosis F11
mtb	Mycobacterium tuberculosis KZN 1435
mbo	Mycobacterium bovis AF2122/97
mbb	Mycobacterium bovis BCG Pasteur 1173P2
mbt	Mycobacterium bovis BCG Tokyo 172
mle	Mycobacterium leprae TN
mlb	Mycobacterium leprae Br4923
mpa	Mycobacterium avium paratuberculosis
mav	Mycobacterium avium 104
msm	Mycobacterium smegmatis
mul	Mycobacterium ulcerans
mva	Mycobacterium vanbaalenii
mgi	Mycobacterium gilvum
mab	Mycobacterium abscessus ATCC 19977
mmc	Mycobacterium sp. MCS
mkm	Mycobacterium sp. KMS
mjl	Mycobacterium sp. JLS
mmi	Mycobacterium marinum M
cgl	Corynebacterium glutamicum ATCC 13032 (Kyowa Hakko)
cgb	Corynebacterium glutamicum ATCC 13032 (Bielefeld)
cgt	Corynebacterium glutamicum R
cef	Corynebacterium efficiens
cdi	Corynebacterium diphtheriae
cjk	Corynebacterium jeikeium
cur	Corynebacterium urealyticum
car	Corynebacterium aurimucosum
ckp	Corynebacterium kroppenstedtii
nfa	Nocardia farcinica
rha	Rhodococcus sp. RHA1
rer	Rhodococcus erythropolis
rop	Rhodococcus opacus
gbr	Gordonia bronchialis
sco	Streptomyces coelicolor
sma	Streptomyces avermitilis
sgr	Streptomyces griseus
twh	Tropheryma whipplei Twist
tws	Tropheryma whipplei TW08/27
lxx	Leifsonia xyli xyli CTCB07
cmi	Clavibacter michiganensis subsp. michiganensis
cms	Clavibacter michiganensis subsp. sepedonicus
art	Arthrobacter sp. FB24
aau	Arthrobacter aurescens
ach	Arthrobacter chlorophenolicus
rsa	Renibacterium salmoninarum
krh	Kocuria rhizophila
mlu	Micrococcus luteus
rmu	Rothia mucilaginosa
bcv	Beutenbergia cavernae
bfa	Brachybacterium faecium
jde	Jonesia denitrificans
kse	Kytococcus sedentarius
xce	Xylanimonas cellulosilytica
pac	Propionibacterium acnes KPA171202
nca	Nocardioides sp. JS614
kfl	Kribbella flavida
tfu	Thermobifida fusca
tcu	Thermomonospora curvata
sro	Streptosporangium roseum
fra	Frankia sp. CcI3
fre	Frankia sp. EAN1pec
fal	Frankia alni
ace	Acidothermus cellulolyticus
nml	Nakamurella multipartita
gob	Geodermatophilus obscurus
kra	Kineococcus radiotolerans
sen	Saccharopolyspora erythraea
svi	Saccharomonospora viridis
ami	Actinosynnema mirum
stp	Salinispora tropica
saq	Salinispora arenicola
cai	Catenulispora acidiphila
blo	Bifidobacterium longum NCC2705
blj	Bifidobacterium longum DJO10A
bln	Bifidobacterium longum subsp. infantis ATCC 15697
bad	Bifidobacterium adolescentis
bla	Bifidobacterium animalis subsp. lactis AD011
blc	Bifidobacterium animalis subsp. lactis Bl-04
blt	Bifidobacterium animalis subsp. lactis DSM 10140
bde	Bifidobacterium dentium
gva	Gardnerella vaginalis
rxy	Rubrobacter xylanophilus
cwo	Conexibacter woesei
afo	Acidimicrobium ferrooxidans DSM 10331
ccu	Cryptobacterium curtum
shi	Slackia heliotrinireducens
apv	Atopobium parvulum
ele	Eggerthella lenta
ctr	Chlamydia trachomatis D/UW-3/CX (serovar D)
cta	Chlamydia trachomatis A/HAR-13 (serovar A)
ctb	Chlamydia trachomatis 434/Bu
ctl	Chlamydia trachomatis L2b/UCH-1/proctitis
ctj	Chlamydia trachomatis B/Jali20/OT
cmu	Chlamydia muridarum
cpn	Chlamydophila pneumoniae CWL029
cpa	Chlamydophila pneumoniae AR39
cpj	Chlamydophila pneumoniae J138
cpt	Chlamydophila pneumoniae TW183
cca	Chlamydophila caviae
cab	Chlamydophila abortus
cfe	Chlamydophila felis
pcu	Candidatus Protochlamydia amoebophila
bbu	Borrelia burgdorferi B31
bbz	Borrelia burgdorferi ZS7
bga	Borrelia garinii
baf	Borrelia afzelii
btu	Borrelia turicatae
bhr	Borrelia hermsii
bdu	Borrelia duttonii
bre	Borrelia recurrentis
tpa	Treponema pallidum subsp. pallidum Nichols
tpp	Treponema pallidum subsp. pallidum SS14
tde	Treponema denticola
lil	Leptospira interrogans serovar lai
lic	Leptospira interrogans serovar Copenhageni
lbj	Leptospira borgpetersenii JB197
lbl	Leptospira borgpetersenii L550
lbi	Leptospira biflexa serovar Patoc Patoc 1 (Paris)
lbf	Leptospira biflexa serovar Patoc Patoc 1 (Ames)
bhy	Brachyspira hyodysenteriae
aba	Acidobacteria bacterium
aca	Acidobacterium capsulatum
sus	Solibacter usitatus
bth	Bacteroides thetaiotaomicron
bfr	Bacteroides fragilis YCH46
bfs	Bacteroides fragilis NCTC9343
bvu	Bacteroides vulgatus
pgi	Porphyromonas gingivalis W83
pgn	Porphyromonas gingivalis ATCC 33277
pdi	Parabacteroides distasonis
aps	Candidatus Azobacteroides pseudotrichonymphae
sru	Salinibacter ruber
rmr	Rhodothermus marinus
chu	Cytophaga hutchinsonii
dfe	Dyadobacter fermentans
sli	Spirosoma linguale
cpi	Chitinophaga pinensis
phe	Pedobacter heparinus
gfo	Gramella forsetii
fjo	Flavobacterium johnsoniae
fps	Flavobacterium psychrophilum
fba	Flavobacteriaceae bacterium
coc	Capnocytophaga ochracea
rbi	Robiginitalea biformata
smg	Candidatus Sulcia muelleri GWSS
sms	Candidatus Sulcia muelleri SMDSEM
bbl	Blattabacterium sp. (Blattella germanica)
bpi	Blattabacterium sp. (Periplaneta americana)
aas	Candidatus Amoebophilus asiaticus
fsu	Fibrobacter succinogenes
fnu	Fusobacterium nucleatum
lba	Leptotrichia buccalis
str	Sebaldella termitidis
smf	Streptobacillus moniliformis
ote	Opitutus terrae
min	Methylacidiphilum infernorum
amu	Akkermansia muciniphila
gau	Gemmatimonas aurantiaca
rba	Rhodopirellula baltica
psl	Pirellula staleyi
emi	Elusimicrobium minutum
rsd	Uncultured Termite group 1 bacterium phylotype Rs-D17
tai	Thermanaerovibrio acidaminovorans
syn	Synechocystis sp. PCC6803
syw	Synechococcus sp. WH8102
syc	Synechococcus elongatus PCC6301
syf	Synechococcus elongatus PCC7942
syd	Synechococcus sp. CC9605
sye	Synechococcus sp. CC9902
syg	Synechococcus sp. CC9311
syr	Synechococcus sp. RCC307
syx	Synechococcus sp. WH7803
syp	Synechococcus sp. PCC7002
cya	Cyanobacteria Yellowstone A-Prime
cyb	Cyanobacteria Yellowstone B-Prime
tel	Thermosynechococcus elongatus
mar	Microcystis aeruginosa
cyt	Cyanothece sp. ATCC 51142
cyp	Cyanothece sp. PCC 8801
cyc	Cyanothece sp. PCC 7424
cyn	Cyanothece sp. PCC 7425
cyh	Cyanothece sp. PCC 8802
cyu	Cyanobacterium UCYN-A
gvi	Gloeobacter violaceus
ana	Anabaena sp. PCC7120
npu	Nostoc punctiforme
ava	Anabaena variabilis
pma	Prochlorococcus marinus SS120
pmm	Prochlorococcus marinus MED4
pmt	Prochlorococcus marinus MIT 9313
pmn	Prochlorococcus marinus NATL2A
pmi	Prochlorococcus marinus MIT9312
pmb	Prochlorococcus marinus AS9601
pmc	Prochlorococcus marinus MIT 9515
pmf	Prochlorococcus marinus MIT 9303
pmg	Prochlorococcus marinus MIT 9301
pmh	Prochlorococcus marinus MIT 9215
pmj	Prochlorococcus marinus MIT 9211
pme	Prochlorococcus marinus NATL1A
ter	Trichodesmium erythraeum
amr	Acaryochloris marina
cte	Chlorobaculum tepidum
cpc	Chlorobaculum parvum NCIB 8327
cch	Chlorobium chlorochromatii
cph	Chlorobium phaeobacteroides DSM 266
cpb	Chlorobium phaeobacteroides BS1
cli	Chlorobium limicola
pvi	Chlorobium vibrioformis
plt	Pelodictyon luteolum
pph	Pelodictyon phaeoclathratiforme
paa	Prosthecochloris aestuarii
cts	Chloroherpeton thalassium
det	Dehalococcoides ethenogenes
deh	Dehalococcoides sp. CBDB1
deb	Dehalococcoides sp. BAV1
dev	Dehalococcoides sp. VS
rrs	Roseiflexus sp. RS-1
rca	Roseiflexus castenholzii DSM13941
cau	Chloroflexus aurantiacus
cag	Chloroflexus aggregans
chl	Chloroflexus sp. Y-400-fl
hau	Herpetosiphon aurantiacus
tro	Thermomicrobium roseum
sti	Sphaerobacter thermophilus
dra	Deinococcus radiodurans
dge	Deinococcus geothermalis
ddr	Deinococcus deserti
tth	Thermus thermophilus HB27
ttj	Thermus thermophilus HB8
aae	Aquifex aeolicus
hya	Hydrogenobaculum sp. Y04AAS1
hth	Hydrogenobacter thermophilus
sul	Sulfurihydrogenibium sp. YO3AOP1
saf	Sulfurihydrogenibium azorense
pmx	Persephonella marina
tma	Thermotoga maritima
tpt	Thermotoga petrophila
tle	Thermotoga lettingae
trq	Thermotoga sp. RQ2
tna	Thermotoga neapolitana
tnp	Thermotoga naphthophila
tme	Thermosipho melanesiensis
taf	Thermosipho africanus
fno	Fervidobacterium nodosum
pmo	Petrotoga mobilis
kol	Kosmotoga olearia
dth	Dictyoglomus thermophilum
dtu	Dictyoglomus turgidum
tye	Thermodesulfovibrio yellowstonii
ttr	Thermobaculum terrenum
mja	Methanococcus jannaschii
mfe	Methanocaldococcus fervens
mvu	Methanocaldococcus vulcanius
mmp	Methanococcus maripaludis S2
mmq	Methanococcus maripaludis C5
mmx	Methanococcus maripaludis C6
mmz	Methanococcus maripaludis C7
mae	Methanococcus aeolicus
mvn	Methanococcus vannielii
mac	Methanosarcina acetivorans
mba	Methanosarcina barkeri
mma	Methanosarcina mazei
mbu	Methanococcoides burtonii
mtp	Methanosaeta thermophila
mhu	Methanospirillum hungatei
mla	Methanocorpusculum labreanum
mem	Methanoculleus marisnigri
mbn	Candidatus Methanoregula boonei
mpl	Candidatus Methanosphaerula palustris
mpd	Methanocella paludicola
mth	Methanobacterium thermoautotrophicum
mst	Methanosphaera stadtmanae
msi	Methanobrevibacter smithii ATCC 35061
mru	Methanobrevibacter ruminantium
mka	Methanopyrus kandleri
afu	Archaeoglobus fulgidus
apo	Archaeoglobus profundus
fpl	Ferroglobus placidus
hal	Halobacterium sp. NRC-1
hsl	Halobacterium salinarum R1
hma	Haloarcula marismortui
hwa	Haloquadratum walsbyi
nph	Natronomonas pharaonis
hla	Halorubrum lacusprofundi
hut	Halorhabdus utahensis
hmu	Halomicrobium mukohataei
htu	Haloterrigena turkmenica
tac	Thermoplasma acidophilum
tvo	Thermoplasma volcanium
pto	Picrophilus torridus
pho	Pyrococcus horikoshii
pab	Pyrococcus abyssi
pfu	Pyrococcus furiosus
tko	Thermococcus kodakaraensis
ton	Thermococcus onnurineus
tga	Thermococcus gammatolerans
tsi	Thermococcus sibiricus
rci	Uncultured methanogenic archaeon RC-I
ape	Aeropyrum pernix
smr	Staphylothermus marinus
iho	Ignicoccus hospitalis
dka	Desulfurococcus kamchatkensis
hbu	Hyperthermus butylicus
sso	Sulfolobus solfataricus
sto	Sulfolobus tokodaii
sai	Sulfolobus acidocaldarius
sis	Sulfolobus islandicus L.S.2.15
sia	Sulfolobus islandicus M.14.25
sim	Sulfolobus islandicus M.16.27
sid	Sulfolobus islandicus M.16.4
siy	Sulfolobus islandicus Y.G.57.14
sin	Sulfolobus islandicus Y.N.15.51
sii	Sulfolobus islandicus L.D.8.5
mse	Metallosphaera sedula
pai	Pyrobaculum aerophilum
pis	Pyrobaculum islandicum
pcl	Pyrobaculum calidifontis
pas	Pyrobaculum arsenaticum
cma	Caldivirga maquilingensis
tne	Thermoproteus neutrophilus
tpe	Thermofilum pendens
nmr	Nitrosopumilus maritimus
neq	Nanoarchaeum equitans
kcr	Candidatus Korarchaeum cryptofilum
