# Supplementary material for: Meta-analytic approach to the accurate prediction of secreted virulence effectors in gram-negative bacteria
Source: BMC Bioinformatics. 2011 Nov 14;12:442. doi: 10.1186/1471-2105-12-442 (PMC3240867; doi:10.1186/1471-2105-12-442)
Supplement: Additional file 12 — Supp_Table_FeatParms.xls. Feature parameters used in the SVM analysis. [file 1471-2105-12-442-S12.XLS]

## Sheet: Feature vectors used in SVM
Table. Feature parameters used in the SVM analysis
Feature index	Feature ID	Discription	Type (binary/continuous/discrete)	NULL value
1	POODLE_S	The ratio of unstable amino acid sites in N terminal 25 aa. If the prediction value of Poodle-S is greater than 0.5, the site is judged as unstable site. "Missing residues" parameter was checked for the calculation of Poodle-S.	continuous (0-25)	-
2	CAI entire	Codon adaptation index (reference codon usage table "Esty.cai.cut" for S. typhimurium was used)	continuous (0-1)	-
3	CAI n25aa	CAI for n-terminal 25 aa	continuous (0-1)	-
4	CAI_ratio	The ratio of index 2 over index 3. CAI_entire / CAI_n25aa	continuous	-
5	GC content	The fraction of G or C nucleotides	continuous (0-1)	-
6	dN/dS	Nonsynonymous substitution rate divided by synonymous substitution rate. The substitutions were estimated from the multiple alignment of orthologous genes from all available Salmonella strains in Kegg database. If the value exceeds 2.0, the value was set to 2.0.	continuous (0-2)	0
7	MOL_weight	predicted molecular weight(Da)	continuous	-
8	Charge	parameters calculated by protparam program	continuous	-
9	pI	parameters calculated by protparam program	continuous	-
10	Instability index	parameters calculated by protparam program	continuous	-
11	Aliphatic index	parameters calculated by protparam program	continuous	-
12	Hydropacy	parameters calculated by protparam program	continuous	-
13-32	amino acid composition	amino acid composition for the first 25aa ( 20 amino acids)	continuous (0-1)	-
33-512	PSM	Position specific matrix(PSM) for the first 25aa site except for the first methionine. 20 x 24 = 480 dimensions.	binary ( 0 or 1)	-
513-1684	PHYLO	Phylogenetic profiling. The sequence identity for the 1172 orthologs. The orthology annotation was downloaded from SSDB of KEGG database. The reciprocal best annotation result was used. If the orthologous gene was not assigned, the value was set to 0.	continuous (0-1)	0
