# Supplementary material for: Meta-analytic approach to the accurate prediction of secreted virulence effectors in gram-negative bacteria
Source: BMC Bioinformatics. 2011 Nov 14;12:442. doi: 10.1186/1471-2105-12-442 (PMC3240867; doi:10.1186/1471-2105-12-442)
Supplement: Additional file 14 — Supp_Table_OptimThresh.xls. Example optimal parameters used for secondary filtering of the first validation set (Set1). Optimised thresholds used for the secondary simple-criteria-based filtering in the first validation set (Set1) are listed. [file 1471-2105-12-442-S14.XLS]

## Sheet: Optimal_thresh.
Table Example optimal parameters used for secondary filtering of validation set1
Threshold criteria for set1 of LT2	Threshold value
Threshold of coexpression rank is less than	1238
The ratio of Asp/Glu in the N-terminal 15 aa. Is less than	0.067
The dN/dS value is over	0.1055
The CAI value is less than	0.641
The length of ORF (aa.) is larger than	87
